# Supplementary material for: Triggering Receptor Expressed on Myeloid Cell 2 R47H Exacerbates Immune Response in Alzheimer’s Disease Brain
Source: Front Immunol. 2020 Sep 25;11:559342. doi: 10.3389/fimmu.2020.559342 (PMC7546799; doi:10.3389/fimmu.2020.559342)
Supplement: Supplementary file 4 [file Table_1.XLSX]

## Sheet: Sheet1
Table S2. Differentially expressed genes in TREM2 R47H AD and sporadic AD (FDR<0.1)
Gene ID	TREM2 R47H AD vs CNT	TREM2 R47H AD vs CNT		Gene ID	sporadic AD vs CNT	sporadic AD vs CNT
	Log2 fold change	BY.p.value			Log2 fold change	BY.p.value
MICB	1.5	0.000426		ITGB1	0.454	0.0296
BCL2	0.765	0.00135		TNFRSF11B	1.06	0.0296
SPN	1.01	0.00135		HLA-DMA	0.711	0.0296
TLR9	1.4	0.00135		GNA13	0.434	0.0571
CASP3	0.534	0.0029		CXCL16	0.64	0.0571
ITGB1	0.611	0.00317		NFKBIA	0.479	0.0571
NFKB2	0.92	0.00385		SPN	0.589	0.0653
FLT3LG	0.784	0.00458		CD99	0.711	0.0653
IRF7	0.953	0.00498		C3AR1	0.731	0.0653
IGF1R	0.569	0.00532		CKLF	0.46	0.0653
SIGIRR	1.39	0.00532		BCL2	0.448	0.0744
PSMB7	-0.46	0.00536		MUC1	0.742	0.0774
GNA13	0.578	0.00536		NFKB2	0.576	0.085
IL6R	0.841	0.00536		NFKB1	0.479	0.085
RUNX3	0.848	0.00536		ICAM1	0.891	0.085
CLU	0.919	0.00536		HLA-DRB3	0.689	0.085
BST2	1.02	0.00536		TNFRSF1A	0.578	0.0875
TLR4	1.07	0.00536		INPP5D	0.591	0.0895
ITGAL	1.12	0.00536		CD37	0.789	0.0916
EP300	0.378	0.00568		TGFB1	0.498	0.0916
TRAF6	0.495	0.00568
NOD1	0.898	0.00568
TAL1	1.01	0.00568
LILRB2	1.11	0.00568
CREBBP	0.782	0.00579
CD37	1.17	0.00579
TREM2	0.844	0.00653
CD99	0.956	0.00661
TICAM2	0.906	0.00767
NFATC2	0.88	0.00813
TNFRSF1A	0.812	0.0082
CCRL2	1.4	0.0082
RNF135	0.913	0.00871
IFIH1	0.996	0.00871
BTK	1.13	0.00871
TGFB1	0.699	0.00926
ULBP2	1.01	0.011
SIGLEC1	1.44	0.0114
MAF	0.621	0.0125
JAK2	0.421	0.0127
PLAUR	0.949	0.0127
CD36	1.05	0.0127
NOD2	1.41	0.0127
SH2B2	0.644	0.0141
AMICA1	1.36	0.0141
CD180	1.51	0.0147
MAPKAPK2	0.557	0.0162
LAIR2	0.809	0.0181
CARD9	0.81	0.0182
PPARG	0.736	0.0186
IL16	0.967	0.0186
CSF1	1.24	0.0186
CHIT1	1.48	0.0186
TICAM1	0.413	0.0193
PLAU	0.967	0.0193
CD48	1.2	0.0195
TNFRSF11B	1.03	0.021
TRAF2	0.563	0.0219
PYCARD	0.849	0.0219
CXCL5	1.08	0.0219
CR1	1.37	0.0219
INPP5D	0.721	0.0263
CCL3	1.89	0.0263
CASP8	0.772	0.0303
NFATC4	0.681	0.031
TARP	1.22	0.0322
PSEN2	-0.515	0.0353
CASP1	0.923	0.0375
CD8B	0.961	0.0384
BST1	0.707	0.0391
CARD8	0.765	0.0419
NLRC5	0.824	0.0469
TNFSF12	0.439	0.0489
MAVS	0.69	0.0489
ITGA5	0.812	0.0489
FCGR2B	1.08	0.049
C1QBP	-0.427	0.0545
CSF1R	0.643	0.0546
CMKLR1	0.735	0.0591
MUC1	0.765	0.0706
BCL10	0.369	0.0738
ITGA6	0.517	0.0738
C3AR1	0.727	0.0738
LILRA5	1.31	0.0775
MICA	0.681	0.0778
MFGE8	0.661	0.0781
IL12RB1	0.728	0.0781
PDGFC	0.401	0.0845
IKBKE	0.638	0.0847
NFKB1	0.489	0.0861
NFATC1	0.817	0.0861
HLA-DOB	0.887	0.0869
C5	0.615	0.0873
IL3RA	1.03	0.0873
CD200	-0.669	0.0877
CXCL16	0.583	0.089
APP	-0.489	0.0896
MAP3K1	0.464	0.0896
CT45A1	1.58	0.0896
COL3A1	1.27	0.0937
PIN1	-0.606	0.0942
CD274	0.768	0.0948
F2RL1	1.02	0.0948
NFATC3	0.582	0.0985
