# Supplementary material for: Triggering Receptor Expressed on Myeloid Cell 2 R47H Exacerbates Immune Response in Alzheimer’s Disease Brain
Source: Front Immunol. 2020 Sep 25;11:559342. doi: 10.3389/fimmu.2020.559342 (PMC7546799; doi:10.3389/fimmu.2020.559342)
Supplement: Supplementary file 5 [file Table_2.XLSX]

## Sheet: PLOSL vs CNT
Table S4. Differentially expressed genes in PLOSL (FDR<0.1)
Gene ID	Log2 fold change	BY.p.value
JAK2	0.655	0.00102
IL8	3.95	0.00102
CD99	1.37	0.00102
PRKCE	-1.62	0.0022
STAT2	1.35	0.00297
OLR1	1.91	0.00701
CTSS	1.95	0.00896
ANP32B	0.919	0.0103
REPS1	1.08	0.0103
DUSP4	-2.19	0.0103
KIT	-1.54	0.0107
PTPRC	2.05	0.0107
IL18	2.08	0.0107
GNLY	2.59	0.0107
CYFIP2	-0.994	0.0226
HLA-DPB1	1.87	0.0251
ATP6AP2	-0.85	0.0275
SELPLG	2.24	0.0282
IL12RB2	-2.05	0.0295
HLA-DRA	1.53	0.0295
ITGAX	1.88	0.0295
INPP5D	1.64	0.0295
SYK	1.53	0.0295
EP300	0.375	0.0295
C3	2.12	0.0314
S100A8	2.8	0.0314
MAP2K1	-1.06	0.0314
CD86	2.1	0.0314
C1QBP	-0.592	0.0314
LRP1	0.532	0.0338
CSF3R	1.85	0.0382
S100B	1.25	0.0423
TNFAIP3	1.85	0.0423
MSR1	2.06	0.0423
IFNGR1	1.24	0.0423
IL6ST	0.529	0.0423
CD200	-0.877	0.0525
CD84	1.76	0.058
HAVCR2	1.57	0.0717
SMPD3	-1.32	0.0722
MPPED1	-1.25	0.074
IRF8	1.4	0.074
TPSAB1	-2.17	0.074
PSMD7	-0.626	0.0763
LRRN3	-0.95	0.0805
CD46	0.842	0.0891
LTF	2.56	0.0898
